# Supplementary material for: Locomotion and attachment mechanisms of the respiratory mite Orthohalarachne attenuata
Source: Exp Appl Acarol. 2025 Dec 2;95(4):66. doi: 10.1007/s10493-025-01094-8 (PMC12672789; doi:10.1007/s10493-025-01094-8)
Supplement: Supplementary file 4 — Supplementary Material 4 [file 10493_2025_1094_MOESM4_ESM.xlsx]

## Sheet: DATA
Type	Run-No	Solid	Drop	CA(M)
SD	1	foil	Water	83.3394
SD	2	foil	Water	88.7558
SD	3	foil	Water	87.464
SD	4	foil	Water	88.494
SD	5	foil	Water	77.5976
SD	6	foil	Water	74.9943
SD	7	foil	Water	96.6868
SD	8	foil	Water	92.3559
SD	9	foil	Water	85.9331
SD	10	foil	Water	86.839
SD	11	foil	Water	77.6874
SD	12	foil	Water	79.2666
SD	13	foil	Water	88.2503
SD	14	foil	Water	83.4789
SD	15	foil	Water	83.46
SD	16	foil	Water	78.1572
SD	17	foil	Water	76.9521
SD	18	foil	Water	80.2661
SD	19	foil	Water	93.483
SD	20	foil	Water	94.616
				84.9039	mean
				6.26434	SD
