# Supplementary material for: Locomotion and attachment mechanisms of the respiratory mite Orthohalarachne attenuata
Source: Exp Appl Acarol. 2025 Dec 2;95(4):66. doi: 10.1007/s10493-025-01094-8 (PMC12672789; doi:10.1007/s10493-025-01094-8)
Supplement: Supplementary file 6 — Supplementary Material 6 [file 10493_2025_1094_MOESM6_ESM.xlsx]

## Sheet: DATA
Type	Run-No	Solid	Drop	CA(M)
SD	1	glass	Water	63.3005
SD	2	glass	Water	75.7643
SD	3	glass	Water	72.633
SD	4	glass	Water	54.099
SD	5	glass	Water	69.9112
SD	6	glass	Water	71.3564
SD	7	glass	Water	56.3606
SD	8	glass	Water	62.0607
SD	9	glass	Water	57.3123
SD	10	glass	Water	70.5114
SD	11	glass	Water	72.3546
SD	12	glass	Water	70.2557
SD	13	glass	Water	66.6345
SD	14	glass	Water	67.1074
SD	15	glass	Water	67.8546
SD	16	glass	Water	68.5362
SD	17	glass	Water	64.743
SD	18	glass	Water	65.9685
SD	19	glass	Water	70.1663
SD	20	glass	Water	76.9236
				67.1927	mean
				6.14011	SD
