# Supplementary material for: Locomotion and attachment mechanisms of the respiratory mite Orthohalarachne attenuata
Source: Exp Appl Acarol. 2025 Dec 2;95(4):66. doi: 10.1007/s10493-025-01094-8 (PMC12672789; doi:10.1007/s10493-025-01094-8)
Supplement: Supplementary file 8 — Supplementary Material 8 [file 10493_2025_1094_MOESM8_ESM.xlsx]

## Sheet: Whole_dataset
Animal	Date	Run	Treatment	critical motor speed	critical radius of rotation	critical radius of rotation	mass of specimen	second to v_m	basis speed	max speed	angular speed	centrifugal component of acceleration	tangential component of acceleration	centrifugal component of friction force	tangential component of friction force	total acceleration	total friction force	safety factor
				[revs min-1]	[cm]	[cm]	[mg]	[s]	[revs min-1]	[revs min-1]	[rad s-1]	[m s-2]	[m s-2]	[mN]	[mN]	[m s-2]	[mN]	non-dimensional
				PC fly: "end rpm"	PC fly: "Fly radius [mm]"	PC fly: "Fly radius [mm]"/10	to be measured	to be appointed	to be appointed	to be appointed	(1/30)*pi()*v_crit	(1/100)*r*w_crit^2	(Omega(maxspeed)-Omega(basisspeed)*r/(100*t_maxspeed-t_basisspeed)	(1/1000)*m*a_cent	(1/1000)*m*a_tan	WURZEL (a_cent^2 + a_tan^2)	WURZEL (F_cent^2 + F_tan^2)	measured force / (mass*gravity) = F_total / (m/101.9716)
				v_crit	r_crit	r_crit	m	t_maxspeed - t_basisspeed	v_b	v_m	w_crit	a_cent	a_tan	F_cent	F_tan	a_total	F_total	sf	mean_sf	mean_F_total
				Species
				Sex
				Individual Nr.
				Mass (mg)
				Surface
				Friction/Adhesion
				Horozontal/Vertical
				v_crit	r_crit	r_crit	m	t_maxspeed - t_basisspeed	v_b	v_m	w_crit	a_cent	a_tan	F_cent	F_tan	a_total	F_total	sf
1	2024-09-14	1	1µm	345	17.9	1.79	0.1173	20	50	3000	36.1283	23.3641	0.276486	0.00274061	3.24318e-05	23.3657	0.0027408	2.38264	1.98139	0.00227924
1	2024-09-14	2	1µm	339	20.2	2.02	0.1173	20	50	3000	35.5	25.457	0.312013	0.00298611	3.65991e-05	25.459	0.00298634	2.59609
1	2024-09-14	3	1µm	224	17.2	1.72	0.1173	20	50	3000	23.4572	9.46415	0.265674	0.00111015	3.11636e-05	9.46788	0.00111058	0.965455
2	2024-09-14	1	1µm	336	35.5	3.55	0.1483	20	50	3000	35.1858	43.9505	0.548339	0.00651786	8.13186e-05	43.954	0.00651837	4.48205	4.8548	0.00706046
2	2024-09-14	2	1µm	410	33	3.3	0.1483	20	50	3000	42.9351	60.833	0.509723	0.00902153	7.5592e-05	60.8351	0.00902184	6.20345
2	2024-09-14	3	1µm	371	25.2	2.52	0.1483	20	50	3000	38.851	38.0369	0.389243	0.00564088	5.77248e-05	38.0389	0.00564117	3.87889
3	2024-09-14	1	1µm	208	25.6	2.56	0.1462	20	50	3000	21.7817	12.1457	0.395422	0.00177571	5.78107e-05	12.1522	0.00177665	1.23918	1.68217	0.00241178
3	2024-09-14	2	1µm	211	37.5	3.75	0.1462	20	50	3000	22.0959	18.3085	0.579231	0.00267671	8.46836e-05	18.3177	0.00267805	1.86788
3	2024-09-14	3	1µm	277	22.6	2.26	0.1462	20	50	3000	29.0074	19.0163	0.349083	0.00278018	5.1036e-05	19.0195	0.00278065	1.93945
4	2024-09-14	1	1µm	351	37.5	3.75	0.1995	20	50	3000	36.7566	50.6644	0.579231	0.0101075	0.000115557	50.6677	0.0101082	5.16667	4.30151	0.00841559
4	2024-09-14	2	1µm	213	36.5	3.65	0.1995	20	50	3000	22.3053	18.1597	0.563785	0.00362287	0.000112475	18.1685	0.00362461	1.85267
4	2024-09-14	3	1µm	390	34.6	3.46	0.1995	20	50	3000	40.8407	57.7115	0.534437	0.0115134	0.00010662	57.714	0.0115139	5.88519
5	2024-09-14	1	1µm	478	30.4	3.04	0.1284	20	50	3000	50.056	76.1705	0.469563	0.00978029	6.02919e-05	76.1719	0.00978047	7.76737	6.03748	0.00760224
5	2024-09-14	2	1µm	340	34.6	3.46	0.1284	20	50	3000	35.6047	43.8623	0.534437	0.00563192	6.86217e-05	43.8655	0.00563233	4.47304
5	2024-09-14	3	1µm	441	27	2.7	0.1284	20	50	3000	46.1814	57.5835	0.417046	0.00739372	5.35488e-05	57.585	0.00739392	5.87204
6	2024-09-14	1	1µm	510	24.2	2.42	0.1803	20	50	3000	53.4071	69.026	0.373797	0.0124454	6.73956e-05	69.0271	0.0124456	7.0388	4.90919	0.00868013
6	2024-09-14	2	1µm	389	19.4	1.94	0.1803	20	50	3000	40.736	32.1928	0.299656	0.00580435	5.40279e-05	32.1942	0.00580461	3.28289
6	2024-09-14	3	1µm	464	18.3	1.83	0.1803	20	50	3000	48.59	43.206	0.282665	0.00779005	5.09645e-05	43.2069	0.00779021	4.40588
7	2024-09-14	1	1µm	547	15.5	1.55	0.1654	20	50	3000	57.2817	50.8585	0.239416	0.008412	3.95993e-05	50.8591	0.00841209	5.18618	5.64635	0.00915849
7	2024-09-14	2	1µm	373	35.1	3.51	0.1654	20	50	3000	39.0605	53.5528	0.54216	0.00885763	8.96733e-05	53.5555	0.00885808	5.46114
7	2024-09-14	3	1µm	593	16	1.6	0.1654	20	50	3000	62.0988	61.7002	0.247139	0.0102052	4.08767e-05	61.7007	0.0102053	6.29172
8	2024-09-14	1	1µm	337	47.8	4.78	0.1585	20	50	3000	35.2906	59.5312	0.738327	0.0094357	0.000117025	59.5358	0.00943643	6.07096	4.76158	0.00740118
8	2024-09-14	2	1µm	352	45.3	4.53	0.1585	20	50	3000	36.8614	61.5518	0.699711	0.00975596	0.000110904	61.5558	0.00975659	6.27694
8	2024-09-14	3	1µm	207	40.4	4.04	0.1585	20	50	3000	21.677	18.9836	0.624025	0.00300891	9.8908e-05	18.9939	0.00301053	1.93684
9	2024-09-14	1	1µm	530	16	1.6	0.1468	20	50	3000	55.5015	49.2866	0.247139	0.00723527	3.62799e-05	49.2872	0.00723537	5.0259	7.24134	0.0104247
9	2024-09-14	2	1µm	486	33.4	3.34	0.1468	20	50	3000	50.8938	86.512	0.515902	0.0127	7.57344e-05	86.5135	0.0127002	8.82192
9	2024-09-14	3	1µm	401	43.8	4.38	0.1468	20	50	3000	41.9926	77.2361	0.676542	0.0113383	9.93164e-05	77.239	0.0113387	7.87619
10	2024-09-14	1	1µm	513	31.1	3.11	0.1648	20	50	3000	53.7212	89.7537	0.480376	0.0147914	7.91659e-05	89.755	0.0147916	9.15246	9.12936	0.0147543
10	2024-09-14	2	1µm	407	34.6	3.46	0.1648	20	50	3000	42.6209	62.8524	0.534437	0.0103581	8.80753e-05	62.8547	0.0103585	6.4094
10	2024-09-14	3	1µm	466	48.7	4.87	0.1648	20	50	3000	48.7994	115.973	0.752228	0.0191124	0.000123967	115.976	0.0191128	11.8262
11	2024-09-14	1	1µm	326	18.1	1.81	0.1787	20	50	3000	34.1386	21.0946	0.279576	0.0037696	4.99602e-05	21.0964	0.00376993	2.15124	2.28871	0.00401084
11	2024-09-14	2	1µm	317	25.6	2.56	0.1787	20	50	3000	33.1962	28.2108	0.395422	0.00504127	7.06619e-05	28.2136	0.00504177	2.87699
11	2024-09-14	3	1µm	236	29.5	2.95	0.1787	20	50	3000	24.7139	18.0179	0.455662	0.00321979	8.14268e-05	18.0236	0.00322082	1.8379
12	2024-09-14	1	1µm	415	22.3	2.23	0.123	20	50	3000	43.4587	42.1171	0.344449	0.0051804	4.23673e-05	42.1185	0.00518057	4.29489	4.07306	0.004913
12	2024-09-14	2	1µm	414	21.6	2.16	0.123	20	50	3000	43.354	40.5987	0.333637	0.00499363	4.10374e-05	40.6	0.0049938	4.14005
12	2024-09-14	3	1µm	365	25.4	2.54	0.123	20	50	3000	38.2227	37.1088	0.392333	0.00456438	4.82569e-05	37.1109	0.00456464	3.78425
13	2024-09-14	1	1µm	251	20.7	2.07	0.1911	20	50	3000	26.2847	14.3013	0.319736	0.00273298	6.11015e-05	14.3049	0.00273366	1.45869	1.25169	0.00234572
13	2024-09-14	2	1µm	241	20	2	0.1911	20	50	3000	25.2375	12.7386	0.308923	0.00243434	5.90352e-05	12.7423	0.00243506	1.29936
13	2024-09-14	3	1µm	199	22.5	2.25	0.1911	20	50	3000	20.8392	9.77116	0.347539	0.00186727	6.64146e-05	9.77733	0.00186845	0.99701
14	2024-09-14	1	1µm	214	18.9	1.89	0.1511	20	50	3000	22.41	9.49176	0.291932	0.0014342	4.4111e-05	9.49624	0.00143488	0.968347	1.28739	0.00190763
14	2024-09-14	2	1µm	250	20.1	2.01	0.1511	20	50	3000	26.1799	13.7763	0.310468	0.0020816	4.69117e-05	13.7798	0.00208213	1.40515
14	2024-09-14	3	1µm	218	28	2.8	0.1511	20	50	3000	22.8289	14.5925	0.432493	0.00220492	6.53496e-05	14.5989	0.00220589	1.48867
15	2024-09-14	1	1µm	547	27	2.7	0.1724	20	50	3000	57.2817	88.5922	0.417046	0.0152733	7.18988e-05	88.5932	0.0152735	9.03399	5.63338	0.00952417
15	2024-09-14	2	1µm	386	33	3.3	0.1724	20	50	3000	40.4218	53.9195	0.509723	0.00929572	8.78763e-05	53.9219	0.00929614	5.4985
15	2024-09-14	3	1µm	297	24	2.4	0.1724	20	50	3000	31.1018	23.2157	0.370708	0.00400238	6.391e-05	23.2186	0.00400289	2.36764
1	2024-09-14	1	12µm	546	21.9	2.19	0.1173	20	50	3000	57.177	71.5956	0.338271	0.00839817	3.96792e-05	71.5964	0.00839826	7.3008	10.5866	0.012178
1	2024-09-14	2	12µm	585	19.2	1.92	0.1173	20	50	3000	61.2611	72.056	0.296566	0.00845217	3.47872e-05	72.0566	0.00845224	7.34773
1	2024-09-14	3	12µm	713	30.1	3.01	0.1173	20	50	3000	74.6652	167.804	0.46493	0.0196834	5.45362e-05	167.805	0.0196835	17.1113
2	2024-09-14	1	12µm	680	34.2	3.42	0.1483	20	50	3000	71.2094	173.421	0.528259	0.0257183	7.83408e-05	173.422	0.0257184	17.6841	16.6975	0.0242837
2	2024-09-14	2	12µm	689	38.1	3.81	0.1483	20	50	3000	72.1519	198.345	0.588499	0.0294145	8.72744e-05	198.346	0.0294147	20.2256
2	2024-09-14	3	12µm	539	37.5	3.75	0.1483	20	50	3000	56.4439	119.472	0.579231	0.0177177	8.59e-05	119.473	0.0177179	12.1829
3	2024-09-14	1	12µm	545	39.8	3.98	0.1462	20	50	3000	57.0723	129.638	0.614757	0.0189531	8.98775e-05	129.64	0.0189533	13.2196	8.89178	0.0127484
3	2024-09-14	2	12µm	668	24	2.4	0.1462	20	50	3000	69.9528	117.441	0.370708	0.0171699	5.41975e-05	117.442	0.01717	11.9758
3	2024-09-14	3	12µm	279	17	1.7	0.1462	20	50	3000	29.2168	14.5116	0.262585	0.00212159	3.83899e-05	14.514	0.00212194	1.48001
4	2024-09-14	1	12µm	616	15	1.5	0.1995	20	50	3000	64.5074	62.418	0.231692	0.0124524	4.62226e-05	62.4184	0.0124525	6.36491	4.97804	0.00973916
4	2024-09-14	2	12µm	412	18.8	1.88	0.1995	20	50	3000	43.1445	34.9953	0.290388	0.00698156	5.79324e-05	34.9965	0.0069818	3.56865
4	2024-09-14	3	12µm	546	15	1.5	0.1995	20	50	3000	57.177	49.0381	0.231692	0.0097831	4.62226e-05	49.0387	0.00978321	5.00055
5	2024-09-14	1	12µm	607	23.1	2.31	0.1284	20	50	3000	63.5649	93.3354	0.356806	0.0119843	4.58139e-05	93.3361	0.0119844	9.51763	4.3133	0.0054312
5	2024-09-14	2	12µm	248	18.4	1.84	0.1284	20	50	3000	25.9705	12.4102	0.284209	0.00159347	3.64925e-05	12.4134	0.00159389	1.26582
5	2024-09-14	3	12µm	331	17.6	1.76	0.1284	20	50	3000	34.6622	21.1459	0.271852	0.00271513	3.49059e-05	21.1476	0.00271536	2.15646
6	2024-09-14	1	12µm	452	15.1	1.51	0.1803	20	50	3000	47.3333	33.8307	0.233237	0.00609968	4.20526e-05	33.8315	0.00609982	3.44985	4.89959	0.00866315
6	2024-09-14	2	12µm	478	15.4	1.54	0.1803	20	50	3000	50.056	38.5864	0.237871	0.00695712	4.28881e-05	38.5871	0.00695725	3.93479
6	2024-09-14	3	12µm	593	18.6	1.86	0.1803	20	50	3000	62.0988	71.7265	0.287299	0.0129323	5.17999e-05	71.7271	0.0129324	7.31412
7	2024-09-14	1	12µm	203	17.3	1.73	0.1654	20	50	3000	21.2581	7.818	0.267219	0.0012931	4.4198e-05	7.82256	0.00129385	0.797679	9.55586	0.0154998
7	2024-09-14	2	12µm	717	41.7	4.17	0.1654	20	50	3000	75.0841	235.089	0.644105	0.0388837	0.000106535	235.09	0.0388838	23.9725
7	2024-09-14	3	12µm	445	17.6	1.76	0.1654	20	50	3000	46.6003	38.2199	0.271852	0.00632158	4.49644e-05	38.2209	0.00632174	3.89745
8	2024-09-14	1	12µm	528	17.4	1.74	0.1585	20	50	3000	55.292	53.1954	0.268763	0.00843148	4.2599e-05	53.1961	0.00843158	5.42449	6.29481	0.00978436
8	2024-09-14	2	12µm	485	22.5	2.25	0.1585	20	50	3000	50.7891	58.0394	0.347539	0.00919925	5.50849e-05	58.0405	0.00919942	5.91848
8	2024-09-14	3	12µm	628	17.1	1.71	0.1585	20	50	3000	65.764	73.9559	0.264129	0.011722	4.18645e-05	73.9563	0.0117221	7.54145
9	2024-09-14	1	12µm	430	24.2	2.42	0.1468	20	50	3000	45.0295	49.0693	0.373797	0.00720337	5.48734e-05	49.0707	0.00720358	5.00382	5.38777	0.00775633
9	2024-09-14	2	12µm	463	16.3	1.63	0.1468	20	50	3000	48.4852	38.3184	0.251772	0.00562513	3.69602e-05	38.3192	0.00562526	3.90747
9	2024-09-14	3	12µm	522	23.8	2.38	0.1468	20	50	3000	54.6637	71.1173	0.367619	0.01044	5.39664e-05	71.1182	0.0104402	7.25204
10	2024-09-14	1	12µm	218	30.8	3.08	0.1648	20	50	3000	22.8289	16.0517	0.475742	0.00264532	7.84023e-05	16.0587	0.00264648	1.63754	2.80584	0.00453461
10	2024-09-14	2	12µm	398	17.3	1.73	0.1648	20	50	3000	41.6785	30.0517	0.267219	0.00495253	4.40376e-05	30.0529	0.00495272	3.06454
10	2024-09-14	3	12µm	466	15.3	1.53	0.1648	20	50	3000	48.7994	36.4351	0.236326	0.00600451	3.89466e-05	36.4359	0.00600464	3.71543
11	2024-09-14	1	12µm	484	27.3	2.73	0.1787	20	50	3000	50.6844	70.1311	0.42168	0.0125324	7.53543e-05	70.1324	0.0125327	7.15151	14.359	0.0251634
11	2024-09-14	2	12µm	456	15.2	1.52	0.1787	20	50	3000	47.7522	34.6602	0.234782	0.00619377	4.19555e-05	34.661	0.00619391	3.53443
11	2024-09-14	3	12µm	1070	25.3	2.53	0.1787	20	50	3000	112.05	317.647	0.390788	0.0567636	6.98338e-05	317.648	0.0567636	32.391
12	2024-09-14	1	12µm	392	16.3	1.63	0.123	20	50	3000	41.0501	27.4674	0.251772	0.00337849	3.0968e-05	27.4685	0.00337863	2.80101	5.65638	0.00682283
12	2024-09-14	2	12µm	587	24.6	2.46	0.123	20	50	3000	61.4705	92.9541	0.379976	0.0114334	4.6737e-05	92.9549	0.0114334	9.47876
12	2024-09-14	3	12µm	418	24	2.4	0.123	20	50	3000	43.7729	45.9855	0.370708	0.00565622	4.55971e-05	45.987	0.0056564	4.68937
13	2024-09-14	1	12µm	393	19.4	1.94	0.1911	20	50	3000	41.1549	32.8582	0.299656	0.00627921	5.72642e-05	32.8596	0.00627947	3.35074	2.83841	0.00531933
13	2024-09-14	2	12µm	354	18.3	1.83	0.1911	20	50	3000	37.0708	25.1487	0.282665	0.00480591	5.40172e-05	25.1502	0.00480621	2.56461
13	2024-09-14	3	12µm	372	16.8	1.68	0.1911	20	50	3000	38.9557	25.4948	0.259496	0.00487207	4.95896e-05	25.4962	0.00487232	2.59988
14	2024-09-14	1	12µm	323	18.7	1.87	0.1511	20	50	3000	33.8245	21.3946	0.288843	0.00323272	4.36442e-05	21.3965	0.00323302	2.18184	3.26477	0.00483769
14	2024-09-14	2	12µm	368	27.4	2.74	0.1511	20	50	3000	38.5369	40.6915	0.423225	0.00614848	6.39493e-05	40.6937	0.00614881	4.1496
14	2024-09-14	3	12µm	384	21	2.1	0.1511	20	50	3000	40.2124	33.9578	0.324369	0.00513102	4.90122e-05	33.9593	0.00513125	3.46288
15	2024-09-14	1	12µm	406	19.9	1.99	0.1724	20	50	3000	42.5162	35.9718	0.307379	0.00620154	5.29921e-05	35.9731	0.00620177	3.66824	7.32422	0.0123828
15	2024-09-14	2	12µm	367	26.3	2.63	0.1724	20	50	3000	38.4322	38.8459	0.406234	0.00669703	7.00348e-05	38.848	0.0066974	3.96139
15	2024-09-14	3	12µm	776	21.3	2.13	0.1724	20	50	3000	81.2625	140.657	0.329003	0.0242492	5.67202e-05	140.657	0.0242493	14.343
1	2024-09-14	1	Glass	803	22.8	2.28	0.1173	20	50	3000	84.09	161.222	0.352173	0.0189113	4.13098e-05	161.222	0.0189113	16.4401	13.6789	0.0157351
1	2024-09-14	2	Glass	757	22.5	2.25	0.1173	20	50	3000	79.2729	141.394	0.347539	0.0165855	4.07663e-05	141.395	0.0165856	14.4182
1	2024-09-14	3	Glass	535	31.8	3.18	0.1173	20	50	3000	56.0251	99.8141	0.491188	0.0117082	5.76164e-05	99.8153	0.0117083	10.1783
2	2024-09-14	1	Glass	330	48.7	4.87	0.1483	20	50	3000	34.5575	58.1586	0.752228	0.00862492	0.000111555	58.1635	0.00862564	5.93102	8.75463	0.0127321
2	2024-09-14	2	Glass	528	23.6	2.36	0.1483	20	50	3000	55.292	72.1501	0.364529	0.0106999	5.40597e-05	72.151	0.0107	7.35736
2	2024-09-14	3	Glass	624	29.8	2.98	0.1483	20	50	3000	65.3451	127.246	0.460296	0.0188705	6.82618e-05	127.246	0.0188706	12.9755
3	2024-09-14	1	Glass	322	41.7	4.17	0.1462	20	50	3000	33.7198	47.4138	0.644105	0.0069319	9.41682e-05	47.4182	0.00693254	4.83531	6.72281	0.00963871
3	2024-09-14	2	Glass	580	36.5	3.65	0.1462	20	50	3000	60.7375	134.65	0.563785	0.0196858	8.24254e-05	134.651	0.019686	13.7306
3	2024-09-14	3	Glass	202	35.1	3.51	0.1462	20	50	3000	21.1534	15.7061	0.54216	0.00229623	7.92638e-05	15.7154	0.00229759	1.60253
4	2024-09-14	1	Glass	622	15.4	1.54	0.1995	20	50	3000	65.1357	65.3369	0.237871	0.0130347	4.74552e-05	65.3374	0.0130348	6.66256	6.53687	0.0127889
4	2024-09-14	2	Glass	603	15.2	1.52	0.1995	20	50	3000	63.146	60.6088	0.234782	0.0120914	4.68389e-05	60.6092	0.0120915	6.18042
4	2024-09-14	3	Glass	493	24.9	2.49	0.1995	20	50	3000	51.6268	66.3667	0.384609	0.0132402	7.67296e-05	66.3678	0.0132404	6.76764
5	2024-09-14	1	Glass	666	28	2.8	0.1284	20	50	3000	69.7434	136.196	0.432493	0.0174875	5.5532e-05	136.196	0.0174876	13.8882	9.03132	0.011372
5	2024-09-14	2	Glass	444	30.4	3.04	0.1284	20	50	3000	46.4956	65.7199	0.469563	0.00843843	6.02919e-05	65.7216	0.00843865	6.70173
5	2024-09-14	3	Glass	425	32.2	3.22	0.1284	20	50	3000	44.5059	63.7809	0.497366	0.00818947	6.38619e-05	63.7829	0.00818972	6.50404
6	2024-09-14	1	Glass	438	34.6	3.46	0.1803	20	50	3000	45.8673	72.7916	0.534437	0.0131243	9.6359e-05	72.7936	0.0131247	7.42288	5.79239	0.0102417
6	2024-09-14	2	Glass	417	38.6	3.86	0.1803	20	50	3000	43.6681	73.6066	0.596222	0.0132713	0.000107499	73.609	0.0132717	7.50603
6	2024-09-14	3	Glass	344	18.5	1.85	0.1803	20	50	3000	36.0236	24.0074	0.285754	0.00432854	5.15215e-05	24.0091	0.00432885	2.44825
7	2024-09-14	1	Glass	892	16.6	1.66	0.1654	20	50	3000	93.41	144.842	0.256406	0.0239569	4.24096e-05	144.842	0.0239569	14.7698	8.40929	0.01364
7	2024-09-14	2	Glass	409	37	3.7	0.1654	20	50	3000	42.8304	67.8743	0.571508	0.0112264	9.45274e-05	67.8767	0.0112268	6.9215
7	2024-09-14	3	Glass	418	18.1	1.81	0.1654	20	50	3000	43.7729	34.6807	0.279576	0.00573619	4.62418e-05	34.6819	0.00573638	3.53657
8	2024-09-14	1	Glass	401	34.2	3.42	0.1585	20	50	3000	41.9926	60.3076	0.528259	0.00955876	8.3729e-05	60.3099	0.00955912	6.1499	4.15695	0.00646137
8	2024-09-14	2	Glass	409	16.5	1.65	0.1585	20	50	3000	42.8304	30.2683	0.254862	0.00479752	4.03956e-05	30.2694	0.00479769	3.08661
8	2024-09-14	3	Glass	303	31.5	3.15	0.1585	20	50	3000	31.7301	31.7141	0.486554	0.00502669	7.71188e-05	31.7179	0.00502728	3.23432
9	2024-09-14	1	Glass	411	38.1	3.81	0.1468	20	50	3000	43.0398	70.5774	0.588499	0.0103608	8.63916e-05	70.5799	0.0103611	7.19714	8.7561	0.0126054
9	2024-09-14	2	Glass	902	17.3	1.73	0.1468	20	50	3000	94.4572	154.353	0.267219	0.0226591	3.92277e-05	154.354	0.0226591	15.7397
9	2024-09-14	3	Glass	437	15.6	1.56	0.1468	20	50	3000	45.7625	32.6697	0.24096	0.00479591	3.5373e-05	32.6706	0.00479604	3.33147
10	2024-09-14	1	Glass	562	15.7	1.57	0.1648	20	50	3000	58.8525	54.3788	0.242505	0.00896162	3.99648e-05	54.3793	0.00896171	5.54515	5.38195	0.00869796
10	2024-09-14	2	Glass	500	28.6	2.86	0.1648	20	50	3000	52.3599	78.4085	0.44176	0.0129217	7.28021e-05	78.4098	0.0129219	7.99557
10	2024-09-14	3	Glass	275	30.8	3.08	0.1648	20	50	3000	28.7979	25.5431	0.475742	0.0042095	7.84023e-05	25.5475	0.00421023	2.60512
11	2024-09-14	1	Glass	515	15.9	1.59	0.1787	20	50	3000	53.9307	46.2454	0.245594	0.00826406	4.38876e-05	46.2461	0.00826417	4.71579	4.75977	0.00834125
11	2024-09-14	2	Glass	393	19	1.9	0.1787	20	50	3000	41.1549	32.1807	0.293477	0.0057507	5.24444e-05	32.1821	0.00575094	3.28166
11	2024-09-14	3	Glass	425	31.1	3.11	0.1787	20	50	3000	44.5059	61.6021	0.480376	0.0110083	8.58431e-05	61.604	0.0110086	6.28186
12	2024-09-14	1	Glass	458	15	1.5	0.123	20	50	3000	47.9616	34.5048	0.231692	0.00424409	2.84982e-05	34.5056	0.00424419	3.51859	3.03352	0.00365909
12	2024-09-14	2	Glass	327	18.6	1.86	0.123	20	50	3000	34.2434	21.8105	0.287299	0.00268269	3.53377e-05	21.8124	0.00268292	2.22424
12	2024-09-14	3	Glass	443	15.3	1.53	0.123	20	50	3000	46.3909	32.9273	0.236326	0.00405006	2.90681e-05	32.9281	0.00405016	3.35774
13	2024-09-14	1	Glass	440	38.6	3.86	0.1911	20	50	3000	46.0767	81.9502	0.596222	0.0156607	0.000113938	81.9523	0.0156611	8.35681	10.0306	0.0187979
13	2024-09-14	2	Glass	726	26.3	2.63	0.1911	20	50	3000	76.0265	152.015	0.406234	0.0290501	7.76313e-05	152.015	0.0290502	15.5013
13	2024-09-14	3	Glass	514	21.1	2.11	0.1911	20	50	3000	53.826	61.1316	0.325914	0.0116823	6.22822e-05	61.1325	0.0116824	6.23378
14	2024-09-14	1	Glass	441	18.1	1.81	0.1511	20	50	3000	46.1814	38.6023	0.279576	0.0058328	4.22439e-05	38.6033	0.00583296	3.93644	5.78233	0.00856817
14	2024-09-14	2	Glass	486	24.6	2.46	0.1511	20	50	3000	50.8938	63.7184	0.379976	0.00962785	5.74143e-05	63.7195	0.00962802	6.49758
14	2024-09-14	3	Glass	540	21.2	2.12	0.1511	20	50	3000	56.5487	67.7923	0.327459	0.0102434	4.9479e-05	67.7931	0.0102435	6.91297
15	2024-09-14	1	Glass	349	21.8	2.18	0.1724	20	50	3000	36.5472	29.1182	0.336726	0.00501998	5.80516e-05	29.1202	0.00502031	2.96943	7.68108	0.0129861
15	2024-09-14	2	Glass	610	26.3	2.63	0.1724	20	50	3000	63.8791	107.318	0.406234	0.0185016	7.00348e-05	107.319	0.0185018	10.9435
15	2024-09-14	3	Glass	540	28	2.8	0.1724	20	50	3000	56.5487	89.5371	0.432493	0.0154362	7.45617e-05	89.5381	0.0154364	9.13034
1	2024-09-15	1	Hydrophob	669	15.7	1.57	0.1184	20	50	3000	70.0575	77.0565	0.242505	0.00912349	2.87126e-05	77.0569	0.00912353	7.85761	6.90838	0.00802138
1	2024-09-15	2	Hydrophob	349	41	4.1	0.1184	20	50	3000	36.5472	54.7636	0.633293	0.00648401	7.49819e-05	54.7673	0.00648444	5.5847
1	2024-09-15	3	Hydrophob	638	16	1.6	0.1184	20	50	3000	66.8112	71.4198	0.247139	0.0084561	2.92612e-05	71.4202	0.00845615	7.28283
2	2024-09-15	1	Hydrophob	342	32.2	3.22	0.1483	20	50	3000	35.8142	41.3015	0.497366	0.00612501	7.37594e-05	41.3044	0.00612545	4.21188	6.59171	0.00958649
2	2024-09-15	2	Hydrophob	368	28.3	2.83	0.1483	20	50	3000	38.5369	42.0281	0.437126	0.00623276	6.48259e-05	42.0303	0.0062331	4.2859
2	2024-09-15	3	Hydrophob	789	16.2	1.62	0.1483	20	50	3000	82.6239	110.593	0.250228	0.0164009	3.71088e-05	110.593	0.0164009	11.2773
3	2024-09-15	1	Hydrophob	437	23.8	2.38	0.1462	20	50	3000	45.7625	49.8422	0.367619	0.00728693	5.37459e-05	49.8435	0.00728713	5.08263	7.87297	0.0112877
3	2024-09-15	2	Hydrophob	679	20.8	2.08	0.1462	20	50	3000	71.1047	105.162	0.32128	0.0153747	4.69712e-05	105.163	0.0153748	10.7236
3	2024-09-15	3	Hydrophob	556	22.6	2.26	0.1462	20	50	3000	58.2242	76.6153	0.349083	0.0112012	5.1036e-05	76.6161	0.0112013	7.81266
4	2024-09-15	1	Hydrophob	482	25.8	2.58	0.1995	20	50	3000	50.4749	65.7311	0.398511	0.0131134	7.9503e-05	65.7323	0.0131136	6.70283	6.08947	0.0119136
4	2024-09-15	2	Hydrophob	406	15.7	1.57	0.1995	20	50	3000	42.5162	28.3798	0.242505	0.00566177	4.83797e-05	28.3808	0.00566197	2.89404
4	2024-09-15	3	Hydrophob	543	26.3	2.63	0.1995	20	50	3000	56.8628	85.0379	0.406234	0.0169651	8.10437e-05	85.0389	0.0169653	8.67155
5	2024-09-15	1	Hydrophob	395	21.2	2.12	0.1284	20	50	3000	41.3643	36.2733	0.327459	0.00465749	4.20457e-05	36.2748	0.00465768	3.699	4.13056	0.00520109
5	2024-09-15	2	Hydrophob	443	23.5	2.35	0.1284	20	50	3000	46.3909	50.5746	0.362985	0.00649378	4.66073e-05	50.5759	0.00649395	5.15731
5	2024-09-15	3	Hydrophob	366	23.6	2.36	0.1284	20	50	3000	38.3274	34.6682	0.364529	0.0044514	4.68056e-05	34.6701	0.00445164	3.53537
6	2024-09-15	1	Hydrophob	366	39.2	3.92	0.1803	20	50	3000	38.3274	57.5845	0.60549	0.0103825	0.00010917	57.5877	0.0103831	5.87231	5.00894	0.00885651
6	2024-09-15	2	Hydrophob	601	18.1	1.81	0.1803	20	50	3000	62.9366	71.6943	0.279576	0.0129265	5.04075e-05	71.6949	0.0129266	7.31084
6	2024-09-15	3	Hydrophob	322	15.9	1.59	0.1803	20	50	3000	33.7198	18.0787	0.245594	0.00325958	4.42806e-05	18.0803	0.00325988	1.84368
7	2024-09-15	1	Hydrophob	482	20.4	2.04	0.1654	20	50	3000	50.4749	51.9734	0.315102	0.00859641	5.21178e-05	51.9744	0.00859657	5.29991	4.37395	0.00709464
7	2024-09-15	2	Hydrophob	312	23.2	2.32	0.1654	20	50	3000	32.6726	24.7659	0.358351	0.00409628	5.92713e-05	24.7685	0.00409671	2.52568
7	2024-09-15	3	Hydrophob	551	15.6	1.56	0.1654	20	50	3000	57.7006	51.938	0.24096	0.00859054	3.98548e-05	51.9385	0.00859063	5.29626
8	2024-09-15	1	Hydrophob	366	25.8	2.58	0.1733	20	50	3000	38.3274	37.9	0.398511	0.00656807	6.9062e-05	37.9021	0.00656843	3.86494	3.39746	0.00577396
8	2024-09-15	2	Hydrophob	312	23.2	2.32	0.1733	20	50	3000	32.6726	24.7659	0.358351	0.00429193	6.21022e-05	24.7685	0.00429238	2.52568
8	2024-09-15	3	Hydrophob	423	19	1.9	0.1733	20	50	3000	44.2965	37.2813	0.293477	0.00646086	5.08596e-05	37.2825	0.00646106	3.80176
9	2024-09-15	1	Hydrophob	345	24	2.4	0.1468	20	50	3000	36.1283	31.3261	0.370708	0.00459868	5.44199e-05	31.3283	0.004599	3.1946	3.18591	0.00458649
9	2024-09-15	2	Hydrophob	275	26.3	2.63	0.1468	20	50	3000	28.7979	21.8111	0.406234	0.00320188	5.96352e-05	21.8149	0.00320243	2.2245
9	2024-09-15	3	Hydrophob	396	23.6	2.36	0.1468	20	50	3000	41.469	40.5844	0.364529	0.0059578	5.35129e-05	40.5861	0.00595804	4.13863
10	2024-09-15	1	Hydrophob	598	30.2	3.02	0.1522	20	50	3000	62.6224	118.431	0.466474	0.0180252	7.09974e-05	118.432	0.0180254	12.0767	5.77468	0.00861913
10	2024-09-15	2	Hydrophob	378	19.5	1.95	0.1522	20	50	3000	39.5841	30.5545	0.3012	0.0046504	4.58427e-05	30.556	0.00465062	3.11584
10	2024-09-15	3	Hydrophob	295	21.9	2.19	0.1522	20	50	3000	30.8923	20.9	0.338271	0.00318097	5.14848e-05	20.9027	0.00318139	2.13148
11	2024-09-15	1	Hydrophob	400	35.1	3.51	0.1787	20	50	3000	41.8879	61.5863	0.54216	0.0110055	9.68841e-05	61.5887	0.0110059	6.2803	10.7004	0.0187519
11	2024-09-15	2	Hydrophob	666	23.8	2.38	0.1787	20	50	3000	69.7434	115.766	0.367619	0.0206875	6.56935e-05	115.767	0.0206876	11.8049
11	2024-09-15	3	Hydrophob	697	25.8	2.58	0.1787	20	50	3000	72.9897	137.449	0.398511	0.0245622	7.12139e-05	137.45	0.0245623	14.016
12	2024-09-15	1	Hydrophob	413	28.3	2.83	0.123	20	50	3000	43.2493	52.9351	0.437126	0.00651102	5.37666e-05	52.9369	0.00651124	5.39806	7.95189	0.00959172
12	2024-09-15	2	Hydrophob	550	19.1	1.91	0.123	20	50	3000	57.5959	63.3601	0.295022	0.00779329	3.62877e-05	63.3608	0.00779338	6.461
12	2024-09-15	3	Hydrophob	600	29.8	2.98	0.123	20	50	3000	62.8319	117.646	0.460296	0.0144704	5.66164e-05	117.647	0.0144705	11.9966
13	2024-09-15	1	Hydrophob	376	21.6	2.16	0.1911	20	50	3000	39.3746	33.4878	0.333637	0.00639952	6.37581e-05	33.4895	0.00639984	3.41497	6.71726	0.0125885
13	2024-09-15	2	Hydrophob	436	22.2	2.22	0.1911	20	50	3000	45.6578	46.2789	0.342905	0.0088439	6.55291e-05	46.2802	0.00884414	4.71926
13	2024-09-15	3	Hydrophob	707	21.5	2.15	0.1911	20	50	3000	74.0369	117.851	0.332093	0.0225214	6.34629e-05	117.852	0.0225215	12.0175
14	2024-09-15	1	Hydrophob	367	17.1	1.71	0.1511	20	50	3000	38.4322	25.2572	0.264129	0.00381637	3.991e-05	25.2586	0.00381657	2.57566	6.68209	0.00990141
14	2024-09-15	2	Hydrophob	815	21	2.1	0.1511	20	50	3000	85.3466	152.965	0.324369	0.023113	4.90122e-05	152.965	0.023113	15.5981
14	2024-09-15	3	Hydrophob	274	22.3	2.23	0.1511	20	50	3000	28.6932	18.3596	0.344449	0.00277414	5.20463e-05	18.3628	0.00277462	1.87249
15	2024-09-15	1	Hydrophob	371	17.8	1.78	0.1724	20	50	3000	38.851	26.8674	0.274942	0.00463193	4.74e-05	26.8688	0.00463218	2.73985	2.91533	0.00492884
15	2024-09-15	2	Hydrophob	376	24.8	2.48	0.1724	20	50	3000	39.3746	38.449	0.383065	0.0066286	6.60404e-05	38.4509	0.00662893	3.9209
15	2024-09-15	3	Hydrophob	272	25.2	2.52	0.1724	20	50	3000	28.4838	20.4454	0.389243	0.00352479	6.71056e-05	20.4491	0.00352543	2.08523
1	2024-09-15	1	Glass_Mucus	3033	29.2	2.92	0.1184	20	50	3000	317.615	2945.68	0.451028	0.348768	5.34017e-05	2945.68	0.348768	300.375	322.547	0.374511
1	2024-09-15	2	Glass_Mucus	2931	36.5	3.65	0.1184	20	50	3000	306.934	3438.6	0.563785	0.40713	6.67521e-05	3438.6	0.40713	350.64
1	2024-09-15	3	Glass_Mucus	3032	30.8	3.08	0.1184	20	50	3000	317.51	3105.03	0.475742	0.367636	5.63278e-05	3105.03	0.367636	316.625
2	2024-09-15	1	Glass_Mucus	1600	33.8	3.38	0.1483	20	50	3000	167.552	948.886	0.52208	0.14072	7.74245e-05	948.886	0.14072	96.7594	103.882	0.151078
2	2024-09-15	2	Glass_Mucus	1660	42.3	4.23	0.1483	20	50	3000	173.835	1278.24	0.653373	0.189564	9.68952e-05	1278.24	0.189564	130.345
2	2024-09-15	3	Glass_Mucus	1577	30.4	3.04	0.1483	20	50	3000	165.143	829.076	0.469563	0.122952	6.96362e-05	829.076	0.122952	84.5422
3	2024-09-15	1	Glass_Mucus	2435	28.1	2.81	0.1462	20	50	3000	254.993	1827.1	0.434037	0.267122	6.34562e-05	1827.1	0.267122	186.312	229.434	0.328946
3	2024-09-15	2	Glass_Mucus	3034	23.8	2.38	0.1462	20	50	3000	317.72	2402.51	0.367619	0.351247	5.37459e-05	2402.51	0.351247	244.988
3	2024-09-15	3	Glass_Mucus	3032	25	2.5	0.1462	20	50	3000	317.51	2520.32	0.386154	0.368471	5.64557e-05	2520.32	0.368471	257.001
4	2024-09-15	1	Glass_Mucus	2713	40.4	4.04	0.1995	20	50	3000	284.105	3260.91	0.624025	0.650551	0.000124493	3260.91	0.650551	332.52	348.954	0.682702
4	2024-09-15	2	Glass_Mucus	2950	40.4	4.04	0.1995	20	50	3000	308.923	3855.52	0.624025	0.769176	0.000124493	3855.52	0.769176	393.153
4	2024-09-15	3	Glass_Mucus	2898	34.2	3.42	0.1995	20	50	3000	303.478	3149.78	0.528259	0.628381	0.000105388	3149.78	0.628381	321.188
5	2024-09-15	1	Glass_Mucus	3032	38.1	3.81	0.1284	20	50	3000	317.51	3840.97	0.588499	0.49318	7.55633e-05	3840.97	0.49318	391.67	361.245	0.45487
5	2024-09-15	2	Glass_Mucus	3033	32.2	3.22	0.1284	20	50	3000	317.615	3248.31	0.497366	0.417083	6.38619e-05	3248.31	0.417083	331.236
5	2024-09-15	3	Glass_Mucus	3032	35.1	3.51	0.1284	20	50	3000	317.51	3538.53	0.54216	0.454347	6.96134e-05	3538.53	0.454347	360.829
6	2024-09-15	1	Glass_Mucus	2463	31.5	3.15	0.1803	20	50	3000	257.925	2095.54	0.486554	0.377826	8.77257e-05	2095.54	0.377826	213.686	269.163	0.475918
6	2024-09-15	2	Glass_Mucus	3032	30.1	3.01	0.1803	20	50	3000	317.51	3034.46	0.46493	0.547114	8.38268e-05	3034.46	0.547114	309.429
6	2024-09-15	3	Glass_Mucus	2776	33	3.3	0.1803	20	50	3000	290.702	2788.75	0.509723	0.502812	9.19031e-05	2788.75	0.502812	284.374
7	2024-09-15	1	Glass_Mucus	3001	30.8	3.08	0.1654	20	50	3000	314.264	3041.87	0.475742	0.503124	7.86877e-05	3041.87	0.503124	310.184	343.22	0.556709
7	2024-09-15	2	Glass_Mucus	2776	38.1	3.81	0.1654	20	50	3000	290.702	3219.74	0.588499	0.532545	9.73377e-05	3219.74	0.532545	328.322
7	2024-09-15	3	Glass_Mucus	3030	38.1	3.81	0.1654	20	50	3000	317.301	3835.9	0.588499	0.634458	9.73377e-05	3835.9	0.634458	391.153
8	2024-09-15	1	Glass_Mucus	1882	33.4	3.34	0.1733	20	50	3000	197.083	1297.31	0.515902	0.224823	8.94058e-05	1297.31	0.224823	132.289	163.313	0.27755
8	2024-09-15	2	Glass_Mucus	1563	38.6	3.86	0.1733	20	50	3000	163.677	1034.1	0.596222	0.17921	0.000103325	1034.1	0.17921	105.449
8	2024-09-15	3	Glass_Mucus	2765	29.5	2.95	0.1733	20	50	3000	289.55	2473.26	0.455662	0.428616	7.89662e-05	2473.26	0.428616	252.202
9	2024-09-15	1	Glass_Mucus	2710	29.2	2.92	0.1468	20	50	3000	283.791	2351.68	0.451028	0.345227	6.62109e-05	2351.68	0.345227	239.805	226.567	0.326169
9	2024-09-15	2	Glass_Mucus	2415	33	3.3	0.1468	20	50	3000	252.898	2110.6	0.509723	0.309836	7.48274e-05	2110.6	0.309836	215.221
9	2024-09-15	3	Glass_Mucus	2379	35.5	3.55	0.1468	20	50	3000	249.128	2203.3	0.548339	0.323445	8.04961e-05	2203.3	0.323445	224.674
10	2024-09-15	1	Glass_Mucus	2256	41.7	4.17	0.1522	20	50	3000	236.248	2327.4	0.644105	0.354231	9.80328e-05	2327.4	0.354231	237.329	166.703	0.248817
10	2024-09-15	2	Glass_Mucus	1641	41	4.1	0.1522	20	50	3000	171.845	1210.76	0.633293	0.184278	9.63872e-05	1210.76	0.184278	123.463
10	2024-09-15	3	Glass_Mucus	1884	35.1	3.51	0.1522	20	50	3000	197.292	1366.24	0.54216	0.207941	8.25168e-05	1366.24	0.207941	139.317
11	2024-09-15	1	Glass_Mucus	1427	26.3	2.63	0.1787	20	50	3000	149.435	587.301	0.406234	0.104951	7.2594e-05	587.301	0.104951	59.8881	247.85	0.434345
11	2024-09-15	2	Glass_Mucus	3001	46.5	4.65	0.1787	20	50	3000	314.264	4592.43	0.718247	0.820667	0.000128351	4592.43	0.820667	468.297
11	2024-09-15	3	Glass_Mucus	2517	30.4	3.04	0.1787	20	50	3000	263.58	2112.02	0.469563	0.377417	8.3911e-05	2112.02	0.377417	215.366
12	2024-09-15	1	Glass_Mucus	1957	47.8	4.78	0.123	20	50	3000	204.937	2007.55	0.738327	0.246929	9.08142e-05	2007.55	0.246929	204.713	233.871	0.282099
12	2024-09-15	2	Glass_Mucus	1999	38.6	3.86	0.123	20	50	3000	209.335	1691.49	0.596222	0.208054	7.33353e-05	1691.49	0.208054	172.484
12	2024-09-15	3	Glass_Mucus	3248	27.5	2.75	0.123	20	50	3000	340.13	3181.43	0.42477	0.391316	5.22466e-05	3181.43	0.391316	324.415
13	2024-09-15	1	Glass_Mucus	2820	39.2	3.92	0.1911	20	50	3000	295.31	3418.55	0.60549	0.653284	0.000115709	3418.55	0.653284	348.595	361.475	0.677422
13	2024-09-15	2	Glass_Mucus	2739	38.1	3.81	0.1911	20	50	3000	286.827	3134.49	0.588499	0.599	0.000112462	3134.49	0.599	319.629
13	2024-09-15	3	Glass_Mucus	3039	40.3	4.03	0.1911	20	50	3000	318.243	4081.54	0.62248	0.779982	0.000118956	4081.54	0.779982	416.201
14	2024-09-15	1	Glass_Mucus	1802	27.4	2.74	0.1511	20	50	3000	188.705	975.702	0.423225	0.147429	6.39493e-05	975.702	0.147429	99.4939	268.141	0.397328
14	2024-09-15	2	Glass_Mucus	3038	36.5	3.65	0.1511	20	50	3000	318.139	3694.24	0.563785	0.5582	8.51879e-05	3694.24	0.5582	376.708
14	2024-09-15	3	Glass_Mucus	2478	47.8	4.78	0.1511	20	50	3000	259.496	3218.75	0.738327	0.486354	0.000111561	3218.75	0.486354	328.221
15	2024-09-15	1	Glass_Mucus	1220	43	4.3	0.1724	20	50	3000	127.758	701.852	0.664185	0.120999	0.000114506	701.852	0.120999	71.569	141.357	0.238987
15	2024-09-15	2	Glass_Mucus	2038	43	4.3	0.1724	20	50	3000	213.419	1958.55	0.664185	0.337654	0.000114506	1958.55	0.337654	199.716
15	2024-09-15	3	Glass_Mucus	2096	31.1	3.11	0.1724	20	50	3000	219.493	1498.3	0.480376	0.258308	8.28168e-05	1498.3	0.258308	152.785
1	2024-09-16	1	Glass_Water	987	15	1.5	0.1184	20	50	3000	103.358	160.244	0.231692	0.0189729	2.74324e-05	160.245	0.018973	16.3404	30.258	0.0351328
1	2024-09-16	2	Glass_Water	710	37	3.7	0.1184	20	50	3000	74.351	204.539	0.571508	0.0242174	6.76666e-05	204.54	0.0242175	20.8572
1	2024-09-16	3	Glass_Water	1089	40.4	4.04	0.1184	20	50	3000	114.04	525.405	0.624025	0.062208	7.38846e-05	525.406	0.062208	53.5764
2	2024-09-16	1	Glass_Water	1711	33.8	3.38	0.1483	20	50	3000	179.176	1085.11	0.52208	0.160922	7.74245e-05	1085.11	0.160922	110.65	80.92	0.117684
2	2024-09-16	2	Glass_Water	696	46.9	4.69	0.1483	20	50	3000	72.8849	249.143	0.724425	0.0369479	0.000107432	249.144	0.0369481	25.4056
2	2024-09-16	3	Glass_Water	1873	27.2	2.72	0.1483	20	50	3000	196.14	1046.41	0.420136	0.155183	6.23061e-05	1046.41	0.155183	106.704
3	2024-09-16	1	Glass_Water	2260	36.5	3.65	0.1462	20	50	3000	236.667	2044.41	0.563785	0.298892	8.24254e-05	2044.41	0.298892	208.471	176.797	0.25348
3	2024-09-16	2	Glass_Water	626	40.4	4.04	0.1462	20	50	3000	65.5546	173.615	0.624025	0.0253825	9.12325e-05	173.616	0.0253827	17.7039
3	2024-09-16	3	Glass_Water	2784	35.1	3.51	0.1462	20	50	3000	291.54	2983.34	0.54216	0.436164	7.92638e-05	2983.34	0.436164	304.216
4	2024-09-16	1	Glass_Water	1509	35.5	3.55	0.1995	20	50	3000	158.022	886.47	0.548339	0.176851	0.000109394	886.47	0.176851	90.3948	41.3533	0.0809047
4	2024-09-16	2	Glass_Water	661	39.2	3.92	0.1995	20	50	3000	69.2198	187.822	0.60549	0.0374705	0.000120795	187.823	0.0374707	19.1526
4	2024-09-16	3	Glass_Water	511	49.7	4.97	0.1995	20	50	3000	53.5118	142.317	0.767674	0.0283922	0.000153151	142.319	0.0283926	14.5125
5	2024-09-16	1	Glass_Water	550	49.7	4.97	0.1284	20	50	3000	57.5959	164.869	0.767674	0.0211692	9.85694e-05	164.871	0.0211694	16.8121	64.7878	0.0815791
5	2024-09-16	2	Glass_Water	730	38.6	3.86	0.1284	20	50	3000	76.4454	225.575	0.596222	0.0289638	7.65549e-05	225.575	0.0289639	23.0023
5	2024-09-16	3	Glass_Water	1836	41	4.1	0.1284	20	50	3000	192.265	1515.61	0.633293	0.194604	8.13148e-05	1515.61	0.194604	154.549
6	2024-09-16	1	Glass_Water	768	22.5	2.25	0.1803	20	50	3000	80.4248	145.533	0.347539	0.0262396	6.26612e-05	145.534	0.0262397	14.8403	14.297	0.025279
6	2024-09-16	2	Glass_Water	642	15	1.5	0.1803	20	50	3000	67.2301	67.7983	0.231692	0.012224	4.17742e-05	67.7987	0.0122241	6.91354
6	2024-09-16	3	Glass_Water	623	48.7	4.87	0.1803	20	50	3000	65.2404	207.282	0.752228	0.037373	0.000135627	207.284	0.0373733	21.1371
7	2024-09-16	1	Glass_Water	1241	39.2	3.92	0.1654	20	50	3000	129.957	662.044	0.60549	0.109502	0.000100148	662.044	0.109502	67.5097	35.2365	0.0571543
7	2024-09-16	2	Glass_Water	742	45.3	4.53	0.1654	20	50	3000	77.7021	273.504	0.699711	0.0452375	0.000115732	273.505	0.0452377	27.8897
7	2024-09-16	3	Glass_Water	784	15	1.5	0.1654	20	50	3000	82.1003	101.107	0.231692	0.0167231	3.83219e-05	101.107	0.0167231	10.3101
8	2024-09-16	1	Glass_Water	1901	34.6	3.46	0.1733	20	50	3000	199.072	1371.19	0.534437	0.237627	9.2618e-05	1371.19	0.237627	139.822	145.546	0.247355
8	2024-09-16	2	Glass_Water	693	37	3.7	0.1733	20	50	3000	72.5708	194.861	0.571508	0.0337695	9.90423e-05	194.862	0.0337696	19.8704
8	2024-09-16	3	Glass_Water	2533	38.6	3.86	0.1733	20	50	3000	265.255	2715.91	0.596222	0.470667	0.000103325	2715.91	0.470667	276.945
9	2024-09-16	1	Glass_Water	578	47.8	4.78	0.1468	20	50	3000	60.528	175.122	0.738327	0.0257079	0.000108386	175.124	0.0257081	17.8576	34.2385	0.0492903
9	2024-09-16	2	Glass_Water	337	38.1	3.81	0.1468	20	50	3000	35.2906	47.4506	0.588499	0.00696575	8.63916e-05	47.4543	0.00696629	4.83899
9	2024-09-16	3	Glass_Water	1619	27.3	2.73	0.1468	20	50	3000	169.541	784.718	0.42168	0.115197	6.19027e-05	784.718	0.115197	80.019
10	2024-09-16	1	Glass_Water	1148	15	1.5	0.1522	20	50	3000	120.218	216.787	0.231692	0.0329949	3.52636e-05	216.787	0.0329949	22.1061	12.4793	0.0186263
10	2024-09-16	2	Glass_Water	404	42.3	4.23	0.1522	20	50	3000	42.3068	75.7112	0.653373	0.0115233	9.94433e-05	75.7141	0.0115237	7.72068
10	2024-09-16	3	Glass_Water	404	41.7	4.17	0.1522	20	50	3000	42.3068	74.6373	0.644105	0.0113598	9.80328e-05	74.6401	0.0113602	7.61117
11	2024-09-16	1	Glass_Water	593	49.7	4.97	0.1787	20	50	3000	62.0988	191.656	0.767674	0.034249	0.000137183	191.658	0.0342492	19.5437	17.1775	0.0301027
11	2024-09-16	2	Glass_Water	315	49.7	4.97	0.1787	20	50	3000	32.9867	54.0798	0.767674	0.00966405	0.000137183	54.0852	0.00966503	5.51515
11	2024-09-16	3	Glass_Water	742	43	4.3	0.1787	20	50	3000	77.7021	259.617	0.664185	0.0463936	0.00011869	259.618	0.0463937	26.4737
12	2024-09-16	1	Glass_Water	1371	15.7	1.57	0.123	20	50	3000	143.571	323.617	0.242505	0.0398049	2.98281e-05	323.617	0.0398049	32.9998	15.964	0.019256
12	2024-09-16	2	Glass_Water	347	44.5	4.45	0.123	20	50	3000	36.3378	58.7592	0.687354	0.00722739	8.45446e-05	58.7633	0.00722788	5.99218
12	2024-09-16	3	Glass_Water	726	15.1	1.51	0.123	20	50	3000	76.0265	87.2785	0.233237	0.0107353	2.86882e-05	87.2788	0.0107353	8.89996
13	2024-09-16	1	Glass_Water	552	49.7	4.97	0.1911	20	50	3000	57.8053	166.07	0.767674	0.031736	0.000146703	166.072	0.0317364	16.9346	42.3246	0.0793186
13	2024-09-16	2	Glass_Water	773	37	3.7	0.1911	20	50	3000	80.9484	242.448	0.571508	0.0463317	0.000109215	242.448	0.0463319	24.7228
13	2024-09-16	3	Glass_Water	1466	35.5	3.55	0.1911	20	50	3000	153.519	836.669	0.548339	0.159887	0.000104788	836.669	0.159887	85.3165
14	2024-09-16	1	Glass_Water	1506	38.1	3.81	0.1511	20	50	3000	157.708	947.615	0.588499	0.143185	8.89222e-05	947.616	0.143185	96.6299	37.3416	0.0553322
14	2024-09-16	2	Glass_Water	222	49.7	4.97	0.1511	20	50	3000	23.2478	26.8608	0.767674	0.00405867	0.000115996	26.8718	0.00406033	2.74016
14	2024-09-16	3	Glass_Water	841	16	1.6	0.1511	20	50	3000	88.0693	124.099	0.247139	0.0187514	3.73426e-05	124.1	0.0187514	12.6546
15	2024-09-16	1	Glass_Water	604	46.9	4.69	0.1724	20	50	3000	63.2507	187.631	0.724425	0.0323475	0.000124891	187.632	0.0323478	19.1331	23.3514	0.0394795
15	2024-09-16	2	Glass_Water	577	47.8	4.78	0.1724	20	50	3000	60.4233	174.517	0.738327	0.0300867	0.000127288	174.518	0.0300869	17.7959
15	2024-09-16	3	Glass_Water	850	41	4.1	0.1724	20	50	3000	89.0118	324.847	0.633293	0.0560036	0.00010918	324.848	0.0560037	33.1252

## Sheet: Statistics
Treatment	F_in_mN	sf	Animal
1µm	0.0027408	2.38264	1
1µm	0.00298634	2.59609	1
1µm	0.00111058	0.965455	1
1µm	0.00651837	4.48205	2
1µm	0.00902184	6.20345	2
1µm	0.00564117	3.87889	2
1µm	0.00177665	1.23918	3
1µm	0.00267805	1.86788	3
1µm	0.00278065	1.93945	3
1µm	0.0101082	5.16667	4
1µm	0.00362461	1.85267	4
1µm	0.0115139	5.88519	4
1µm	0.00978047	7.76737	5
1µm	0.00563233	4.47304	5
1µm	0.00739392	5.87204	5
1µm	0.0124456	7.0388	6
1µm	0.00580461	3.28289	6
1µm	0.00779021	4.40588	6
1µm	0.00841209	5.18618	7
1µm	0.00885808	5.46114	7
1µm	0.0102053	6.29172	7
1µm	0.00943643	6.07096	8
1µm	0.00975659	6.27694	8
1µm	0.00301053	1.93684	8
1µm	0.00723537	5.0259	9
1µm	0.0127002	8.82192	9
1µm	0.0113387	7.87619	9
1µm	0.0147916	9.15246	10
1µm	0.0103585	6.4094	10
1µm	0.0191128	11.8262	10
1µm	0.00376993	2.15124	11
1µm	0.00504177	2.87699	11
1µm	0.00322082	1.8379	11
1µm	0.00518057	4.29489	12
1µm	0.0049938	4.14005	12
1µm	0.00456464	3.78425	12
1µm	0.00273366	1.45869	13
1µm	0.00243506	1.29936	13
1µm	0.00186845	0.99701	13
1µm	0.00143488	0.968347	14
1µm	0.00208213	1.40515	14
1µm	0.00220589	1.48867	14
1µm	0.0152735	9.03399	15
1µm	0.00929614	5.4985	15
1µm	0.00400289	2.36764	15
12µm	0.00839826	7.3008	1
12µm	0.00845224	7.34773	1
12µm	0.0196835	17.1113	1
12µm	0.0257184	17.6841	2
12µm	0.0294147	20.2256	2
12µm	0.0177179	12.1829	2
12µm	0.0189533	13.2196	3
12µm	0.01717	11.9758	3
12µm	0.00212194	1.48001	3
12µm	0.0124525	6.36491	4
12µm	0.0069818	3.56865	4
12µm	0.00978321	5.00055	4
12µm	0.0119844	9.51763	5
12µm	0.00159389	1.26582	5
12µm	0.00271536	2.15646	5
12µm	0.00609982	3.44985	6
12µm	0.00695725	3.93479	6
12µm	0.0129324	7.31412	6
12µm	0.00129385	0.797679	7
12µm	0.0388838	23.9725	7
12µm	0.00632174	3.89745	7
12µm	0.00843158	5.42449	8
12µm	0.00919942	5.91848	8
12µm	0.0117221	7.54145	8
12µm	0.00720358	5.00382	9
12µm	0.00562526	3.90747	9
12µm	0.0104402	7.25204	9
12µm	0.00264648	1.63754	10
12µm	0.00495272	3.06454	10
12µm	0.00600464	3.71543	10
12µm	0.0125327	7.15151	11
12µm	0.00619391	3.53443	11
12µm	0.0567636	32.391	11
12µm	0.00337863	2.80101	12
12µm	0.0114334	9.47876	12
12µm	0.0056564	4.68937	12
12µm	0.00627947	3.35074	13
12µm	0.00480621	2.56461	13
12µm	0.00487232	2.59988	13
12µm	0.00323302	2.18184	14
12µm	0.00614881	4.1496	14
12µm	0.00513125	3.46288	14
12µm	0.00620177	3.66824	15
12µm	0.0066974	3.96139	15
12µm	0.0242493	14.343	15
Glass	0.0189113	16.4401	1
Glass	0.0165856	14.4182	1
Glass	0.0117083	10.1783	1
Glass	0.00862564	5.93102	2
Glass	0.0107	7.35736	2
Glass	0.0188706	12.9755	2
Glass	0.00693254	4.83531	3
Glass	0.019686	13.7306	3
Glass	0.00229759	1.60253	3
Glass	0.0130348	6.66256	4
Glass	0.0120915	6.18042	4
Glass	0.0132404	6.76764	4
Glass	0.0174876	13.8882	5
Glass	0.00843865	6.70173	5
Glass	0.00818972	6.50404	5
Glass	0.0131247	7.42288	6
Glass	0.0132717	7.50603	6
Glass	0.00432885	2.44825	6
Glass	0.0239569	14.7698	7
Glass	0.0112268	6.9215	7
Glass	0.00573638	3.53657	7
Glass	0.00955912	6.1499	8
Glass	0.00479769	3.08661	8
Glass	0.00502728	3.23432	8
Glass	0.0103611	7.19714	9
Glass	0.0226591	15.7397	9
Glass	0.00479604	3.33147	9
Glass	0.00896171	5.54515	10
Glass	0.0129219	7.99557	10
Glass	0.00421023	2.60512	10
Glass	0.00826417	4.71579	11
Glass	0.00575094	3.28166	11
Glass	0.0110086	6.28186	11
Glass	0.00424419	3.51859	12
Glass	0.00268292	2.22424	12
Glass	0.00405016	3.35774	12
Glass	0.0156611	8.35681	13
Glass	0.0290502	15.5013	13
Glass	0.0116824	6.23378	13
Glass	0.00583296	3.93644	14
Glass	0.00962802	6.49758	14
Glass	0.0102435	6.91297	14
Glass	0.00502031	2.96943	15
Glass	0.0185018	10.9435	15
Glass	0.0154364	9.13034	15
Hydrophob	0.00912353	7.85761	1
Hydrophob	0.00648444	5.5847	1
Hydrophob	0.00845615	7.28283	1
Hydrophob	0.00612545	4.21188	2
Hydrophob	0.0062331	4.2859	2
Hydrophob	0.0164009	11.2773	2
Hydrophob	0.00728713	5.08263	3
Hydrophob	0.0153748	10.7236	3
Hydrophob	0.0112013	7.81266	3
Hydrophob	0.0131136	6.70283	4
Hydrophob	0.00566197	2.89404	4
Hydrophob	0.0169653	8.67155	4
Hydrophob	0.00465768	3.699	5
Hydrophob	0.00649395	5.15731	5
Hydrophob	0.00445164	3.53537	5
Hydrophob	0.0103831	5.87231	6
Hydrophob	0.0129266	7.31084	6
Hydrophob	0.00325988	1.84368	6
Hydrophob	0.00859657	5.29991	7
Hydrophob	0.00409671	2.52568	7
Hydrophob	0.00859063	5.29626	7
Hydrophob	0.00656843	3.86494	8
Hydrophob	0.00429238	2.52568	8
Hydrophob	0.00646106	3.80176	8
Hydrophob	0.004599	3.1946	9
Hydrophob	0.00320243	2.2245	9
Hydrophob	0.00595804	4.13863	9
Hydrophob	0.0180254	12.0767	10
Hydrophob	0.00465062	3.11584	10
Hydrophob	0.00318139	2.13148	10
Hydrophob	0.0110059	6.2803	11
Hydrophob	0.0206876	11.8049	11
Hydrophob	0.0245623	14.016	11
Hydrophob	0.00651124	5.39806	12
Hydrophob	0.00779338	6.461	12
Hydrophob	0.0144705	11.9966	12
Hydrophob	0.00639984	3.41497	13
Hydrophob	0.00884414	4.71926	13
Hydrophob	0.0225215	12.0175	13
Hydrophob	0.00381657	2.57566	14
Hydrophob	0.023113	15.5981	14
Hydrophob	0.00277462	1.87249	14
Hydrophob	0.00463218	2.73985	15
Hydrophob	0.00662893	3.9209	15
Hydrophob	0.00352543	2.08523	15
Glass_Mucos	0.348768	300.375	1
Glass_Mucos	0.40713	350.64	1
Glass_Mucos	0.367636	316.625	1
Glass_Mucos	0.14072	96.7594	2
Glass_Mucos	0.189564	130.345	2
Glass_Mucos	0.122952	84.5422	2
Glass_Mucos	0.267122	186.312	3
Glass_Mucos	0.351247	244.988	3
Glass_Mucos	0.368471	257.001	3
Glass_Mucos	0.650551	332.52	4
Glass_Mucos	0.769176	393.153	4
Glass_Mucos	0.628381	321.188	4
Glass_Mucos	0.49318	391.67	5
Glass_Mucos	0.417083	331.236	5
Glass_Mucos	0.454347	360.829	5
Glass_Mucos	0.377826	213.686	6
Glass_Mucos	0.547114	309.429	6
Glass_Mucos	0.502812	284.374	6
Glass_Mucos	0.503124	310.184	7
Glass_Mucos	0.532545	328.322	7
Glass_Mucos	0.634458	391.153	7
Glass_Mucos	0.224823	132.289	8
Glass_Mucos	0.17921	105.449	8
Glass_Mucos	0.428616	252.202	8
Glass_Mucos	0.345227	239.805	9
Glass_Mucos	0.309836	215.221	9
Glass_Mucos	0.323445	224.674	9
Glass_Mucos	0.354231	237.329	10
Glass_Mucos	0.184278	123.463	10
Glass_Mucos	0.207941	139.317	10
Glass_Mucos	0.104951	59.8881	11
Glass_Mucos	0.820667	468.297	11
Glass_Mucos	0.377417	215.366	11
Glass_Mucos	0.246929	204.713	12
Glass_Mucos	0.208054	172.484	12
Glass_Mucos	0.391316	324.415	12
Glass_Mucos	0.653284	348.595	13
Glass_Mucos	0.599	319.629	13
Glass_Mucos	0.779982	416.201	13
Glass_Mucos	0.147429	99.4939	14
Glass_Mucos	0.5582	376.708	14
Glass_Mucos	0.486354	328.221	14
Glass_Mucos	0.120999	71.569	15
Glass_Mucos	0.337654	199.716	15
Glass_Mucos	0.258308	152.785	15
Glass_Water	0.018973	16.3404	1
Glass_Water	0.0242175	20.8572	1
Glass_Water	0.062208	53.5764	1
Glass_Water	0.160922	110.65	2
Glass_Water	0.0369481	25.4056	2
Glass_Water	0.155183	106.704	2
Glass_Water	0.298892	208.471	3
Glass_Water	0.0253827	17.7039	3
Glass_Water	0.436164	304.216	3
Glass_Water	0.176851	90.3948	4
Glass_Water	0.0374707	19.1526	4
Glass_Water	0.0283926	14.5125	4
Glass_Water	0.0211694	16.8121	5
Glass_Water	0.0289639	23.0023	5
Glass_Water	0.194604	154.549	5
Glass_Water	0.0262397	14.8403	6
Glass_Water	0.0122241	6.91354	6
Glass_Water	0.0373733	21.1371	6
Glass_Water	0.109502	67.5097	7
Glass_Water	0.0452377	27.8897	7
Glass_Water	0.0167231	10.3101	7
Glass_Water	0.237627	139.822	8
Glass_Water	0.0337696	19.8704	8
Glass_Water	0.470667	276.945	8
Glass_Water	0.0257081	17.8576	9
Glass_Water	0.00696629	4.83899	9
Glass_Water	0.115197	80.019	9
Glass_Water	0.0329949	22.1061	10
Glass_Water	0.0115237	7.72068	10
Glass_Water	0.0113602	7.61117	10
Glass_Water	0.0342492	19.5437	11
Glass_Water	0.00966503	5.51515	11
Glass_Water	0.0463937	26.4737	11
Glass_Water	0.0398049	32.9998	12
Glass_Water	0.00722788	5.99218	12
Glass_Water	0.0107353	8.89996	12
Glass_Water	0.0317364	16.9346	13
Glass_Water	0.0463319	24.7228	13
Glass_Water	0.159887	85.3165	13
Glass_Water	0.143185	96.6299	14
Glass_Water	0.00406033	2.74016	14
Glass_Water	0.0187514	12.6546	14
Glass_Water	0.0323478	19.1331	15
Glass_Water	0.0300869	17.7959	15
Glass_Water	0.0560037	33.1252	15

## Sheet: Readme_Statistics
Treatment		Which surface was used?
F_in_mN		Total force in mN for every single measurement
sf		Safety factor for every single measurement
Animal		ID of specimen

## Sheet: Summary
Animal	Treatment	mean_sf	F_total_in_mN
1	1µm	1.98139	0.00227924
2	1µm	4.8548	0.00706046
3	1µm	1.68217	0.00241178
4	1µm	4.30151	0.00841559
5	1µm	6.03748	0.00760224
6	1µm	4.90919	0.00868013
7	1µm	5.64635	0.00915849
8	1µm	4.76158	0.00740118
9	1µm	7.24134	0.0104247
10	1µm	9.12936	0.0147543
11	1µm	2.28871	0.00401084
12	1µm	4.07306	0.004913
13	1µm	1.25169	0.00234572
14	1µm	1.28739	0.00190763
15	1µm	5.63338	0.00952417
1	12µm	10.5866	0.012178
2	12µm	16.6975	0.0242837
3	12µm	8.89178	0.0127484
4	12µm	4.97804	0.00973916
5	12µm	4.3133	0.0054312
6	12µm	4.89959	0.00866315
7	12µm	9.55586	0.0154998
8	12µm	6.29481	0.00978436
9	12µm	5.38777	0.00775633
10	12µm	2.80584	0.00453461
11	12µm	14.359	0.0251634
12	12µm	5.65638	0.00682283
13	12µm	2.83841	0.00531933
14	12µm	3.26477	0.00483769
15	12µm	7.32422	0.0123828
1	Glass	13.6789	0.0157351
2	Glass	8.75463	0.0127321
3	Glass	6.72281	0.00963871
4	Glass	6.53687	0.0127889
5	Glass	9.03132	0.011372
6	Glass	5.79239	0.0102417
7	Glass	8.40929	0.01364
8	Glass	4.15695	0.00646137
9	Glass	8.7561	0.0126054
10	Glass	5.38195	0.00869796
11	Glass	4.75977	0.00834125
12	Glass	3.03352	0.00365909
13	Glass	10.0306	0.0187979
14	Glass	5.78233	0.00856817
15	Glass	7.68108	0.0129861
1	Hydrophob	6.90838	0.00802138
2	Hydrophob	6.59171	0.00958649
3	Hydrophob	7.87297	0.0112877
4	Hydrophob	6.08947	0.0119136
5	Hydrophob	4.13056	0.00520109
6	Hydrophob	5.00894	0.00885651
7	Hydrophob	4.37395	0.00709464
8	Hydrophob	3.39746	0.00577396
9	Hydrophob	3.18591	0.00458649
10	Hydrophob	5.77468	0.00861913
11	Hydrophob	10.7004	0.0187519
12	Hydrophob	7.95189	0.00959172
13	Hydrophob	6.71726	0.0125885
14	Hydrophob	6.68209	0.00990141
15	Hydrophob	2.91533	0.00492884
1	Glass_Mucus	322.547	0.374511
2	Glass_Mucus	103.882	0.151078
3	Glass_Mucus	229.434	0.328946
4	Glass_Mucus	348.954	0.682702
5	Glass_Mucus	361.245	0.45487
6	Glass_Mucus	269.163	0.475918
7	Glass_Mucus	343.22	0.556709
8	Glass_Mucus	163.313	0.27755
9	Glass_Mucus	226.567	0.326169
10	Glass_Mucus	166.703	0.248817
11	Glass_Mucus	247.85	0.434345
12	Glass_Mucus	233.871	0.282099
13	Glass_Mucus	361.475	0.677422
14	Glass_Mucus	268.141	0.397328
15	Glass_Mucus	141.357	0.238987
1	Glass_Water	30.258	0.0351328
2	Glass_Water	80.92	0.117684
3	Glass_Water	176.797	0.25348
4	Glass_Water	41.3533	0.0809047
5	Glass_Water	64.7878	0.0815791
6	Glass_Water	14.297	0.025279
7	Glass_Water	35.2365	0.0571543
8	Glass_Water	145.546	0.247355
9	Glass_Water	34.2385	0.0492903
10	Glass_Water	12.4793	0.0186263
11	Glass_Water	17.1775	0.0301027
12	Glass_Water	15.964	0.019256
13	Glass_Water	42.3246	0.0793186
14	Glass_Water	37.3416	0.0553322
15	Glass_Water	23.3514	0.0394795

## Sheet: Readme_Summary
Treatment		Which surface was used?
F_total_in_mN		Total force in mN of 3 measurements per specimen
mean_sf		Mean safety factor of 3 measurements per specimen
Animal		ID of specimen
